# Supplementary material for: Evaluation of a FlpA Glycoconjugate Vaccine with Ten N-Heptasaccharide Glycan Moieties to reduce Campylobacter jejuni Colonisation in Chickens
Source: Vaccines (Basel). 2024 Apr 9;12(4):395. doi: 10.3390/vaccines12040395 (PMC11054393; doi:10.3390/vaccines12040395)
Supplement: Supplementary file 1 [file vaccines-12-00395-s001.zip]

Archive with 1 entries (1 files):
- vaccines-2893774-supplementary.pdf
